# Supplementary material for: Alginate–Aluminosilicate Clay Beads for Sustained Release of Chlortetracycline Hydrochloride: Development and In Vitro Studies
Source: Gels. 2025 Nov 18;11(11):921. doi: 10.3390/gels11110921 (PMC12652813; doi:10.3390/gels11110921)
Supplement: Supplementary file 1 [file gels-11-00921-s001.zip]

Archive with 1 entries (1 files):
- gels-3971958-supplementary.pdf
